# Supplementary material for: Development and Validation of a Machine Learning Model for the Prediction of Bloodstream Infections in Patients with Hematological Malignancies and Febrile Neutropenia
Source: Antibiotics (Basel). 2024 Dec 28;14(1):13. doi: 10.3390/antibiotics14010013 (PMC11760484; doi:10.3390/antibiotics14010013)
Supplement: Supplementary file 1 [file antibiotics-14-00013-s001.zip]

Archive with 1 entries (1 files):
- antibiotics-3354953-supplementary.pdf
